# Supplementary material for: MEK1 as a Synthetic Lethal Target with Cabozantinib in Renal Cell Carcinoma: Insights from CRISPR/Cas9 Screening
Source: Genes (Basel). 2026 Jul 12;17(7):789. doi: 10.3390/genes17070789 (PMC13409911; doi:10.3390/genes17070789)
Supplement: Supplementary file 1 [file genes-17-00789-s001.zip]

Archive with 5 entries (5 files):
- genes-4412660  Supplementary Figures S1 and S2.pdf
- genes-4412660  Supplementary Table 1.pdf
- genes-4412660  Supplementary Table 2.pdf
- genes-4412660 Supplementary Figure S3. Uncropped WB.pdf
- genes-4412660 Supplementary Table 3.pdf
